# Supplementary material for: First-Principles Study of Bimetallic Pairs Embedded on Graphene Co-Doped with N and O for N2 Electroreduction
Source: Molecules. 2024 Feb 8;29(4):779. doi: 10.3390/molecules29040779 (PMC10891683; doi:10.3390/molecules29040779)
Supplement: Supplementary file 1 [file molecules-29-00779-s001.zip]

Archive with 1 entries (1 files):
- molecules-2813237-supplementary.pdf
